# Supplementary material for: Differential Disruption of Glucose and Lipid Metabolism Induced by Phthalates in Human Hepatocytes and White Adipocytes
Source: Toxics. 2024 Mar 14;12(3):214. doi: 10.3390/toxics12030214 (PMC10974754; doi:10.3390/toxics12030214)
Supplement: Supplementary file 1 [file toxics-12-00214-s001.zip]

Archive with 1 entries (1 files):
- toxics-2842729-supplementary.pdf
